# Supplementary material for: Determining Pneumocystis jirovecii Colonisation from Infection Using PCR-Based Diagnostics in HIV-Negative Individuals
Source: Diagnostics (Basel). 2024 Jan 4;14(1):114. doi: 10.3390/diagnostics14010114 (PMC10802892; doi:10.3390/diagnostics14010114)
Supplement: Supplementary file 1 [file diagnostics-14-00114-s001.zip]

Archive with 1 entries (1 files):
- diagnostics-2774001-supplementary.pdf
